# Supplementary material for: Gesture enhances learning of a complex statistical concept
Source: Cogn Res Princ Implic. 2017 Jan 30;2:2. doi: 10.1186/s41235-016-0036-1 (PMC5281660; doi:10.1186/s41235-016-0036-1)
Supplement: Supplementary file 2 — De-identified raw data. (XLSX 13 kb) [file 41235_2016_36_MOESM2_ESM.xlsx]

## Sheet: Sheet1
subj no	gender	age	ethnic	condition	pretest (out of 10)	posttest	English	post-pre
19	male	21	white	speech & gesture	6	10	secondary language	4
20	female	22	latino	speech & gesture	3	5	secondary language	2
21	female	21	latino	speech & gesture	5	8	secondary language	3
22	female	25	white	speech & gesture	4	7	secondary language	3
23	male	27	white	speech & gesture	5	5	primary language	0
24	female	24	asian	speech & gesture	4	5	primary language	1
25	female	24	asian	speech & gesture	7	6	secondary language	-1
27	female	22	latino	speech & gesture	5	5	primary language	0
28	female	22	white	speech & gesture	3	4	primary language	1
29	female	26	black	speech & gesture	4	4	primary language	0
30	male	35	white	speech & gesture	5	9	primary language	4
31	female	21	latino	speech & gesture	3	7	primary language	4
32	male	25	white	speech & gesture	7	9	primary language	2
33	female	22	latino	speech & gesture	2	8	primary language	6
34	male	28	native american	speech & gesture	4	8	primary language	4
35	female	19	middle eastern	speech only	3	7	primary language	4
36	female		black	speech only	4	6	primary language	2
37	male	24	mixed	speech only	5	6	primary language	1
38	male	23	indian	speech only	9	9	secondary language	0
40	male	22	indian	speech only	6	6	secondary language	0
41	female	22	mixed	speech only	5	4	primary language	-1
42	female	19	white	speech only	4	4	primary language	0
43	female	20	latino	speech only	2	6	secondary language	4
44	female	22	mixed	speech only	5	8	primary language	3
45	female	22	latino	speech only	4	6	primary language	2
46	female	25	latino	speech only	4	9	secondary language	5
47	male	24	white	speech only	5	5	secondary language	0
48	female	19	asian	speech only	9	5	secondary language	-4
49	female		white	speech only	5	7	secondary language	2
75	male	24	asian	speech only	6	6	primary language	0
76	female	21	latino	speech only	2	3	secondary language	1
77	female		latino	speech only	8	8	primary language	0
78	female	21	latino	speech only	2	4	primary language	2
79	female	21	white	speech only	5	7	primary language	2
80	female	21	middle eastern	speech only	3	4	primary language	1
81	female	22	mixed	speech only	5	6	primary language	1
82	female	21	latino	speech only	4	8	primary language	4
83	female	20	white	speech only	6	4	primary language	-2
84	male	24	white	speech only	4	7	primary language	3
85	female	21	black	speech only	5	7	primary language	2
86	male	21	latino	speech only	4	7	primary language	3
87	female	25	latino	speech only	2	5	secondary language	3
88	female	21	latino	speech only	5	6	secondary language	1
89	female		latino	speech only	5	5	primary language	0
90	male	23	latino	speech only	7	3	secondary language	-4
91	female	24	latino	speech only	6	1	secondary language	-5
92	female	23	unknown	speech & gesture	4	1	primary language	-3
93	male	27	latino	speech & gesture	6	7	primary language	1
94	female	23	white	speech & gesture	4	7	primary language	3
95	male	21	white	speech & gesture	1	5	primary language	4
96	female		white	speech & gesture	3	6	secondary language	3
97	male	21	latino	speech & gesture	2	8	primary language	6
98	male	47	black	speech & gesture	6	6	primary language	0
99	female	24	latino	speech & gesture	5	8	secondary language	3
100	female	32	latino	speech & gesture	6	6	secondary language	0
101	male	22	middle eastern	speech & gesture	4	7	secondary language	3
102	female	52	black	speech & gesture	5	4	primary language	-1
103	female	26	black	speech & gesture	4	6	primary language	2
104	female	24	white	speech & gesture	3	4	primary language	1
105	female	23	latino	speech & gesture	2	3	secondary language	1
106	female	41	latino	speech & gesture	6	4	primary language	-2
107	female	20	latino	speech & gesture	3	6	secondary language	3
108	female	23	asian	speech & gesture	5	9	primary language	4
109	female	27	latino	speech & gesture	4	7	secondary language	3
110	female	20	latino	speech & gesture	3	6	secondary language	3
111	male	23	latino	speech & gesture	3	7	primary language	4
112	female	23	black	speech & gesture	3	4	primary language	1
113	female	25	latino	speech & gesture	4	5	secondary language	1
114	male	26	white	speech & gesture	4	7	primary language	3
115	female	22	latino	speech & gesture	3	8	primary language	5
116	female	21	latino	speech & gesture	2	6	secondary language	4
117	female	21	white	speech & gesture	7	9	primary language	2
118	male	26	indian	speech & gesture	2	7	primary language	5
119	male	22	latino	speech & gesture	5	2	primary language	-3
120	female	24	white	speech & gesture	6	6	primary language	0
121	female	23	latino	speech & gesture	4	8	secondary language	4
122	male	35	white	speech & gesture	6	9	primary language	3
123	female	21	mixed	speech & gesture	5	6	primary language	1
124	female	21	mixed	speech & gesture	6	8	secondary language	2
125	male	31	black	speech & gesture	4	9	primary language	5
126	female	33	black	speech & gesture	3	6	primary language	3
127	female	21	latino	speech & gesture	1	6	primary language	5
128	female	24	latino	speech only	6	4	primary language	-2
129	male	22		speech only	8	10	primary language	2
130	male	44	asian	speech only	3	9	primary language	6
131	female	25	white	speech only	8	4	primary language	-4
132	female	25	latino	speech only	5	3	secondary language	-2
133	female	20	latino	speech only	4	1	primary language	-3
134	female	23	white	speech only	6	6	primary language	0
135	female	23	latino	speech only	6	9	secondary language	3
136	male	27	white	speech only	5	7	primary language	2
137	female	38	white	speech only	4	7	secondary language	3
138	female	27	white	speech only	8	9	primary language	1
139	female	25	latino	speech only	5	6	secondary language	1
